# Supplementary material for: Temperature and Humidity Regulate Sporulation of Corynespora cassiicola That Is Associated with Pathogenicity in Cucumber (Cucumis sativus L.)
Source: Biology (Basel). 2022 Nov 18;11(11):1675. doi: 10.3390/biology11111675 (PMC9687187; doi:10.3390/biology11111675)
Supplement: Supplementary file 1 [file biology-11-01675-s001.zip]

Archive with 1 entries (1 files):
- biology-1935521-Supplementary.pdf
